# Supplementary material for: Canonical and noncanonical roles of Hop1 are crucial for meiotic prophase in the fungus Sordaria macrospora
Source: PLoS Biol. 2024 Jul 1;22(7):e3002705. doi: 10.1371/journal.pbio.3002705 (PMC11244814; doi:10.1371/journal.pbio.3002705)
Supplement: S1 Data — (XLSX) [file pbio.3002705.s007.xlsx]

## Sheet: Fig 2 H
	Hop1+ Sme4-GFP			hop1Δ Sme4-GFP			hop1Δ Ecm11-GFP
	nucleus #	Number of SC		nucleus #	Number of SC		nucleus #	Number of SC
		7		1	13		1	14
				2	17		2	14					Hop1+ Sme4-GFP			hop1Δ Sme4-GFP			hop1Δ Ecm11-GFP
				3	14		3	13				Number of values	all nuclei			35			19
				4	15		4	17
				5	14		5	17				Minimum	7			10			11
				6	16		6	14				Maximum	7			19			17
				7	14		7	13				Range	0			9			6
				8	14		8	14
				9	12		9	13				Mean	7			15.06			14.68
				10	19		10	15				Std. Deviation	0			1.939			1.635
				11	17		11	11				Std. Error of Mean	0			0.3278			0.375
				12	18		12	17
				13	10		13	16
				14	15		14	15
				15	14		15	15
				16	17		16	15
				17	14		17	15
				18	14		18	17
				19	16		19	14
				20	14
				21	14
				22	13
				23	17
				24	14
				25	14
				26	15
				27	18
				28	18
				29	15
				30	14
				31	16
				32	14
				33	14
				34	16
				35	18

## Sheet: Fig 2 I
	Hop1+ Sme4-GFP			hop1Δ Sme4-GFP			hop1Δ Ecm11-GFP
	nucleus #	Total SC length		nucleus #	Total SC length		nucleus #	Total SC length
	1	54.261		1	24.98		1	18.16
	2	49.397		2	18.67		2	38.15					Hop1+ Sme4-GFP			hop1Δ Sme4-GFP			hop1Δ Ecm11-GFP
	3	47.104		3	18.27		3	32.22
	4	54.817		4	28.34		4	22.07				Number of values	39			35			19
	5	53.22		5	24.78		5	34.68
	6	53.924		6	27.6		6	34.58				Minimum	46.39			13.83			18.16
	7	55.465		7	26.79		7	32.51				Maximum	65.09			50.09			49.64
	8	59.955		8	24.47		8	34.25				Range	18.7			36.26			31.48
	9	59.546		9	20.92		9	49.64
	10	55.529		10	33.58		10	40.36				Mean	53.72			31.7			33.84
	11	52.509		11	23.31		11	34.34				Std. Deviation	3.969			9.134			7.673
	12	54.299		12	22.63		12	24.7				Std. Error of Mean	0.6356			1.544			1.76
	13	61.194		13	26.44		13	45.94
	14	52.291		14	13.83		14	31.75
	15	50.331		15	24.5		15	35.01
	16	50.928		16	18.45		16	31.52
	17	48.546		17	34.42		17	25.61
	18	46.386		18	41.46		18	39.7
	19	56.752		19	41.2		19	37.75
	20	50.114		20	35.62
	21	50.217		21	39.95
	22	51.551		22	49.53
	23	52.902		23	50.09
	24	50.533		24	35.47
	25	54.394		25	27.5
	26	46.962		26	30.26
	27	51.906		27	37.87
	28	58.219		28	33.64
	29	57.637		29	38.3
	30	52.064		30	38.58
	31	55.505		31	43.95
	32	53.021		32	40.07
	33	55.618		33	37.96
	34	52.783		34	39.49
	35	56.724		35	36.53
	36	52.946
	37	65.09
	38	57.002
	39	53.253

## Sheet: Fig 3 F
	Hop1+ Spo76-GFP			hop1Δ Spo76-GFP			hop1Δ Sme4-GFP
	nucleus #	Total SC length		nucleus #	Total SC length		nucleus #	Total SC length
	1	54.261		1	30.77		1	24.98
	2	49.397		2	36.08		2	18.67					Hop1+ Spo76-GFP			hop1Δ Spo76-GFP			hop1Δ Sme4-GFP
	3	47.104		3	40.12		3	18.27				Number of values	145			47			54
	4	54.817		4	33.92		4	28.34
	5	53.22		5	34.88		5	24.78				Minimum	38.16			19.13			13.83
	6	53.924		6	30.26		6	27.6				Maximum	65.09			50.88			50.09
	7	55.465		7	35.89		7	26.79				Range	26.93			31.75			36.26
	8	59.955		8	29.99		8	24.47
	9	59.546		9	31.06		9	20.92				Mean	52.19			34.54			32.45
	10	55.529		10	32.19		10	33.58				Std. Deviation	5.034			6.732			8.636
	11	52.509		11	32.25		11	23.31				Std. Error of Mean	0.4181			0.982			1.175
	12	54.299		12	36.28		12	22.63
	13	61.194		13	29.17		13	26.44
	14	52.291		14	30.11		14	13.83
	15	50.331		15	30.39		15	24.5
	16	50.928		16	35.93		16	18.45
	17	48.546		17	25.98		17	34.42
	18	46.386		18	28.96		18	41.46
	19	56.752		19	23.21		19	41.2
	20	50.114		20	25.21		20	35.62
	21	50.217		21	41.42		21	39.95
	22	51.551		22	46.42		22	49.53
	23	52.902		23	25.07		23	50.09
	24	50.533		24	33.98		24	35.47
	25	54.394		25	50.88		25	27.5
	26	46.962		26	40.01		26	30.26
	27	51.906		27	19.13		27	37.87
	28	58.219		28	44.14		28	33.64
	29	57.637		29	41.56		29	38.3
	30	52.064		30	34.92		30	38.58
	31	55.505		31	30.94		31	43.95
	32	53.021		32	26.81		32	40.07
	33	55.618		33	30.74		33	37.96
	34	52.783		34	31.25		34	39.49
	35	56.724		35	29.26		35	36.53
	36	52.946		36	44.71		36	18.16
	37	65.09		37	30.51		37	38.15
	38	57.002		38	41.79		38	32.22
	39	53.253		39	36.56		39	22.07
	40	52.7		40	46.18		40	34.68
	41	56.935		41	41.87		41	34.58
	42	52.223		42	45.47		42	32.51
	43	51.133		43	34.23		43	34.25
	44	51.072		44	36.33		44	49.64
	45	57.629		45	38.08		45	40.36
	46	53.69		46	35.01		46	34.34
	47	53.712		47	33.58		47	24.7
	48	53.91					48	45.94
	49	59.564					49	31.75
	50	54.761					50	35.01
	51	58.221					51	31.52
	52	56.562					52	25.61
	53	56.959					53	39.7
	54	58.922					54	37.75
	55	47.042
	56	48.64
	57	46.023
	58	46.93
	59	44.68
	60	47.75
	61	54.45
	62	52.46
	63	59.24
	64	54.32
	65	49.24
	66	58.91
	67	45.91
	68	59.53
	69	63.06
	70	60.96
	71	44.94
	72	50.66
	73	48.41
	74	41.65
	75	41.01
	76	55.36
	77	45.62
	78	38.16
	79	50.39
	80	43.19
	81	45.48
	82	47.62
	83	43.44
	84	56.44
	85	44.58
	86	44.21
	87	46.84
	88	48.13
	89	49.81
	90	47.07
	91	58.4
	92	50.4
	93	47.23
	94	63.54
	95	58.17
	96	51.76
	97	52.96
	98	45.85
	99	52.92
	100	53.83
	101	57.54
	102	56.02
	103	50.33
	104	50.85
	105	44.76
	106	48.62
	107	49.95
	108	48.94
	109	53.61
	110	55.89
	111	50.4
	112	61.97
	113	47.05
	114	51.13
	115	53.43
	116	50.93
	117	49.43
	118	52.44
	119	45.49
	120	55.34
	121	49.56
	122	60.08
	123	46.75
	124	51.29
	125	51.51
	126	52.78
	127	53.6
	128	48.37
	129	56.99
	130	54.11
	131	50.44
	132	55.8
	133	56.6
	134	51.42
	135	52.44
	136	43.13
	137	52.78
	138	49.49
	139	51.9
	140	52.64
	141	46.02
	142	51.7
	143	43.63
	144	59.19
	145	61.51

## Sheet: Fig 3 G
	Hop1+ Spo76-GFP			hop1Δ Spo76-GFP			hop1Δ Sme4-GFP
	nucleus #	Number of SC		nucleus #	Number of SC		nucleus #	Number of SC
		7		1	12		1	13
				2	14		2	17					Hop1+ Spo76-GFP			hop1Δ Spo76-GFP			hop1Δ Sme4-GFP
				3	11		3	14				Number of values	all nuclei			47			54
				4	14		4	15
				5	12		5	14				Minimum	7			9			10
				6	12		6	16				Maximum	7			18			19
				7	12		7	14				Range	0			9			9
				8	9		8	14
				9	12		9	12				Mean	7			12.87			14.93
				10	13		10	19				Std. Deviation	0			1.849			1.831
				11	13		11	17				Std. Error of Mean	0			0.2697			0.2492
				12	12		12	18
				13	13		13	10
				14	12		14	15
				15	13		15	14
				16	14		16	17
				17	13		17	14
				18	15		18	14
				19	10		19	16
				20	10		20	14
				21	11		21	14
				22	16		22	13
				23	10		23	17
				24	13		24	14
				25	15		25	14
				26	13		26	15
				27	17		27	18
				28	12		28	18
				29	13		29	15
				30	14		30	14
				31	12		31	16
				32	16		32	14
				33	12		33	14
				34	12		34	16
				35	13		35	18
				36	13		36	14
				37	10		37	14
				38	15		38	13
				39	11		39	17
				40	13		40	17
				41	14		41	14
				42	12		42	13
				43	18		43	14
				44	13		44	13
				45	15		45	15
				46	12		46	11
				47	14		47	17
							48	16
							49	15
							50	15
							51	15
							52	15
							53	17
							54	14

## Sheet: Fig 4 G
	rec8∆ Hop1-GFP			rec8∆ Spo76-GFP			spo76-1 Hop1-GFP
	nucleus #	Total segment length		nucleus #	Total segment length		nucleus #	Total segment length
	1	47.21		1	53.47		1	70.84
	2	38.23		2	40.24		2	69.06					rec8∆ Hop1-GFP			rec8∆ Spo76-GFP			spo76-1 Hop1-GFP
	3	33.61		3	44.29		3	66.62				Number of values	30			26			33
	4	40.06		4	31.37		4	64.31
	5	24.03		5	46.46		5	74.35				Minimum	23.06			27.32			22.87
	6	37.5		6	24.32		6	74.1				Maximum	48.56			48.66			58.22
	7	29.86		7	34.25		7	71.03				Range	25.5			21.34			35.35
	8	38.3		8	58.22		8	70.42
	9	37.61		9	45.47		9	75.66				Mean	34.58			38.28			40.1
	10	32.55		10	49.56							Std. Deviation	6.403			5.32			9.462
	11	35.12		11	55.35							Std. Error of Mean	1.169			1.043			1.647
	12	31.48		12	48.3
	13	29.83		13	36.81
	14	34.03		14	37.68
	15	28.55		15	36.48
	16	48.56		16	48.83
	17	38.65		17	32.86
	18	45.55		18	35.2
	19	31.78		19	31.38
	20	26.71		20	30.91
	21	30.75		21	55.91
	22	23.06		22	22.87
	23	41.21		23	38.22
	24	34.11		24	49.2
	25	32.89		25	26.29
	26	30.66		26	32.52
	27	41.41		26	34.14
	28	36.41		26	40.32
	29	25.78		26	37.53
	30	31.86		26	47.87
				26	34.54
				26	32.31
				26	50.28

## Sheet: Fig 4 H
	rec8∆ Hop1-GFP			rec8∆ Spo76-GFP			spo76-1 Hop1-GFP
	nucleus #	Number of segment		nucleus #	Number of segment		nucleus #	Number of segment
	1	15		1	11		1	19					rec8∆ Hop1-GFP			rec8∆ Spo76-GFP			spo76-1 Hop1-GFP
	2	17		2	18		2	20				Number of values	30			26			33
	3	14		3	13		3	19
	4	12		4	15		4	21				Minimum	10			9			17
	5	11		5	12		5	22				Maximum	17			18			25
	6	15		6	14		6	21				Range	7			9			8
	7	12		7	10		7	19
	8	15		8	12		8	21				Mean	13			12.5			21.76
	9	11		9	14		9	23				Std. Deviation	1.781			2.337			2.047
	10	11		10	14		10	25				Std. Error of Mean	0.3252			0.4583			0.3563
	11	14		11	9		11	22
	12	15		12	13		12	21
	13	13		13	9		13	20
	14	11		14	16		14	21
	15	14		15	12		15	24
	16	14		16	12		16	21
	17	13		17	15		17	23
	18	14		18	14		18	22
	19	13		19	10		19	24
	20	10		20	13		20	23
	21	12		21	9		21	25
	22	13		22	14		22	17
	23	15		23	12		23	25
	24	15		24	9		24	22
	25	13		25	11		25	20
	26	11		26	14		26	18
	27	11					27	23
	28	12					28	23
	29	14					29	24
	30	10					30	22
							31	23
							32	24
							33	21

## Sheet: Fig 5 G 
	Mer2 foci number				Rad51 foci number				Mer3 foci number				Zip2 foci number				Msh4 foci number				Hei10 foci number
	nucleus #	WT	hop1Δ		nucleus #	WT	hop1Δ		nucleus #	WT	hop1Δ		nucleus #	WT	hop1Δ		nucleus #	WT	hop1Δ		nucleus #	WT	hop1Δ
	1	130	105		1	44	49		1	106	105		1	93	55		1	99	49		1	24	18
	2	121	132		2	34	29		2	103	95		2	74	60		2	94	48		2	22	12					Mer2 foci number			Rad51 foci number			Mer3 foci number			Zip2 foci number			Msh4 foci number			Hei10 foci number
	3	112	152		3	49	37		3	127	99		3	81	54		3	89	57		3	21	18					WT	hop1Δ		WT	hop1Δ		WT	hop1Δ		WT	hop1Δ		WT	hop1Δ		WT	hop1Δ
	4	126	143		4	48	29		4	156	93		4	70	53		4	99	63		4	20	17				Number of values	44	26		49	30		85	36		32	31		76	38		112	54
	5	139	102		5	54	28		5	145	97		5	79	49		5	81	75		5	23	21
	6	166	109		6	52	33		6	107	104		6	87	35		6	61	41		6	23	15				Minimum	105	102		34	28		81	74		69	28		48	39		18	12
	7	142	147		7	46	44		7	101	128		7	78	44		7	73	39		7	21	17				Maximum	182	152		77	59		171	128		121	82		99	75		29	21
	8	132	126		8	77	50		8	96	91		8	78	54		8	50	50		8	21	17				Range	77	50		43	31		90	54		52	54		51	36		11	9
	9	118	124		9	59	29		9	119	99		9	72	48		9	76	56		9	19	16
	10	108	127		10	54	40		10	86	93		10	95	63		10	61	55		10	21	17				Mean	139.9	129.2		52.2	40.73		120.1	94.33		80.88	58.55		73.33	54.92		22.21	16.81
	11	105	116		11	55	46		11	91	91		11	82	65		11	59	58		11	21	18				Std. Deviation	22.14	13.64		8.466	8.737		21.7	9.931		10.59	11.72		13.87	7.789		2.48	1.638
	12	144	122		12	66	41		12	96	94		12	121	82		12	60	51		12	24	17				Std. Error of Mean	3.338	2.675		1.209	1.595		2.353	1.655		1.872	2.106		1.591	1.264		0.2344	0.2229
	13	113	114		13	50	45		13	83	89		13	88	63		13	52	42		13	25	16
	14	108	142		14	60	32		14	102	91		14	86	47		14	62	44		14	25	16
	15	129	140		15	47	29		15	143	105		15	75	75		15	65	52		15	24	16
	16	170	124		16	39	44		16	116	94		16	82	60		16	85	67		16	22	16
	17	120	128		17	67	59		17	105	112		17	77	55		17	69	48		17	29	16
	18	168	139		18	61	30		18	120	89		18	78	63		18	78	57		18	27	17
	19	115	141		19	52	56		19	99	110		19	74	59		19	78	61		19	26	13
	20	165	117		20	41	43		20	141	90		20	79	74		20	80	53		20	25	13
	21	127	131		21	58	51		21	124	92		21	74	28		21	68	67		21	27	18
	22	161	141		22	67	30		22	97	92		22	75	62		22	73	44		22	25	18
	23	123	125		23	61	43		23	98	93		23	77	58		23	79	58		23	24	15
	24	159	128		24	53	47		24	100	86		24	72	57		24	70	60		24	23	19
	25	154	132		25	37	39		25	90	92		25	74	60		25	96	51		25	22	18
	26	177	152		26	44	42		26	111	103		26	74	68		26	65	56		26	21	17
	27	158			27	64	51		27	103	84		27	69	59		27	81	60		27	21	16
	28	128			28	44	48		28	131	83		28	72	57		28	74	66		28	18	18
	29	139			29	53	37		29	97	96		29	73	71		29	51	49		29	23	16
	30	115			30	51	41		30	81	79		30	91	82		30	76	55		30	25	18
	31	139			31	41			31	107	82		31	98	55		31	54	59		31	25	18
	32	178			32	45			32	148	74		32	90			32	52	61		32	26	17
	33	157			33	53			33	117	97						33	62	54		33	27	18
	34	175			34	49			34	112	87						34	65	62		34	24	18
	35	123			35	56			35	141	91						35	85	49		35	22	18
	36	134			36	51			36	111	96						36	69	55		36	24	17
	37	129			37	53			37	101							37	78	56		37	22	19
	38	122			38	44			38	135							38	78	59		38	20	16
	39	142			39	55			39	128							39	68			39	22	15
	40	171			40	42			40	99							40	73			40	22	16
	41	161			41	48			41	104							41	79			41	22	14
	42	182			42	55			42	113							42	70			42	18	15
	43	140			43	47			43	126							43	96			43	24	17
	44	129			44	53			44	114							44	65			44	24	18
					45	56			45	104							45	81			45	21	17
					46	62			46	116							46	80			46	25	15
					47	51			47	139							47	57			47	20	17
					48	58			48	148							48	53			48	19	16
					49	52			49	92							49	48			49	23	19
									50	136							50	61			50	19	18
									51	134							51	79			51	22	19
									52	99							52	86			52	21	17
									53	115							53	56			53	25	18
									54	171							54	54			54	20	17
									55	133							55	59			55	21
									56	105							56	88			56	24
									57	137							57	87			57	19
									58	144							58	71			58	26
									59	162							59	65			59	24
									60	128							60	64			60	18
									61	106							61	58			61	19
									62	155							62	97			62	22
									63	164							63	90			63	22
									64	116							64	68			64	22
									65	127							65	94			65	21
									66	148							66	89			66	21
									67	111							67	92			67	20
									68	148							68	94			68	25
									69	129							69	77			69	18
									70	109							70	96			70	24
									71	106							71	64			71	21
									72	123							72	79			72	22
									73	113							73	72			73	23
									74	151							74	90			74	21
									75	166							75	74			75	22
									76	128							76	52			76	24
									77	154											77	18
									78	139											78	20
									79	118											79	18
									80	82											80	20
									81	132											81	26
									82	136											82	22
									83	147											83	20
									84	103											84	23
									85	102											85	22
																					86	22
																					87	20
																					88	19
																					89	22
																					90	22
																					91	19
																					92	22
																					93	25
																					94	18
																					95	23
																					96	19
																					97	23
																					98	25
																					99	22
																					100	25
																					101	19
																					102	23
																					103	20
																					104	27
																					105	22
																					106	24
																					107	25
																					108	25
																					109	18
																					110	24
																					111	18
																					112	20

## Sheet: Fig 6 C
	WT			hop1Δ			hop1-HORMA∆			hop1-only-HORMA
	nucleus #	Total SC length		nucleus #	Total SC length		nucleus #	Total SC length		nucleus #	Total SC length
	1	54.261		1	30.77		1	40.87		1	38.86
	2	49.397		2	36.08		2	32.56		2	27.1					WT			hop1Δ			hop1-HORMA∆			hop1-only-HORMA
	3	47.104		3	40.12		3	30.83		3	34.61				Number of values	146			42			38			31
	4	54.817		4	33.92		4	26.46		4	27.88
	5	53.22		5	34.88		5	32.48		5	32.51				Minimum	38.16			19.13			20.89			20.28
	6	53.924		6	30.26		6	36.92		6	30.42				Maximum	65.09			50.88			50.14			39.94
	7	55.465		7	35.89		7	23.72		7	30.93				Range	26.93			31.75			29.25			19.66
	8	59.955		8	29.99		8	38.71		8	31.01
	9	59.546		9	31.06		9	31.74		9	25.72				Mean	52.12			34.42			34.18			30.2
	10	55.529		10	32.19		10	22.62		10	21.67				Std. Deviation	5.1			7.107			7.641			5.391
	11	52.509		11	31.58		11	23.47		11	31.15				Std. Error of Mean	0.4221			1.097			1.24			0.9682
	12	54.299		12	36.28		12	31.29		12	39.14
	13	61.194		13	29.17		13	36.28		13	28.26
	14	52.291		14	30.11		14	36.73		14	27.09
	15	50.331		15	30.39		15	34.28		15	29.48
	16	50.928		16	35.93		16	45.11		16	33.11
	17	48.546		17	25.98		17	48.73		17	32.32
	18	46.386		18	28.96		18	30.37		18	25.31
	19	56.752		19	23.21		19	34.92		19	27.63
	20	50.114		20	25.21		20	50.14		20	38.13
	21	50.217		21	41.42		21	36.28		21	32.59
	22	51.551		22	46.42		22	37.88		22	20.84
	23	52.902		23	25.07		23	38.72		23	20.28
	24	50.533		24	33.98		24	38.7		24	25.62
	25	54.394		25	50.88		25	24.46		25	28.14
	26	46.962		26	40.01		26	23.24		26	32.5
	27	51.906		27	19.13		27	29.95		27	23.16
	28	58.219		28	44.14		28	49.47		28	39.94
	29	57.637		29	41.56		29	23.17		29	31.82
	30	52.064		30	34.92		30	33.3		30	39.78
	31	55.505		31	30.94		31	20.89		31	29.31
	32	53.021		32	26.81		32	27.74
	33	55.618		33	30.74		33	35.4
	34	52.783		34	31.25		34	40.81
	35	56.724		35	29.26		35	40.82
	36	52.946		36	44.71		36	32.01
	37	65.09		37	30.51		37	35.24
	38	57.002		38	41.79		38	42.35
	39	53.253		39	36.56
	40	52.7		40	46.18
	41	56.935		41	41.87
	42	52.223		42	45.47
	43	51.133
	44	51.072
	45	57.629
	46	53.69
	47	53.712
	48	53.91
	49	59.564
	50	54.761
	51	58.221
	52	56.562
	53	56.959
	54	58.922
	55	47.042
	56	48.64
	57	46.023
	58	46.93
	59	44.68
	60	47.75
	61	54.45
	62	52.46
	63	59.24
	64	54.32
	65	49.24
	66	58.91
	67	45.91
	68	59.53
	69	63.06
	70	60.96
	71	44.94
	72	50.66
	73	48.41
	74	41.65
	75	41.01
	76	55.36
	77	45.62
	78	38.16
	79	50.39
	80	43.19
	81	45.48
	82	47.62
	83	43.44
	84	56.44
	85	44.58
	86	44.21
	87	46.84
	88	48.13
	89	49.81
	90	47.07
	91	58.4
	92	50.4
	93	47.23
	94	63.54
	95	58.17
	96	51.76
	97	52.96
	98	45.85
	99	52.92
	100	53.83
	101	57.54
	102	56.02
	103	50.33
	104	50.85
	105	44.76
	106	48.62
	107	49.95
	108	48.94
	109	53.61
	110	55.89
	111	50.4
	112	61.97
	113	47.05
	114	51.13
	115	53.43
	116	50.93
	117	49.43
	118	52.44
	119	45.49
	120	55.34
	121	49.56
	122	60.08
	123	46.75
	124	41.1
	125	51.29
	126	51.51
	127	52.78
	128	53.6
	129	48.37
	130	56.99
	131	54.11
	132	50.44
	133	55.8
	134	56.6
	135	51.42
	136	52.44
	137	43.13
	138	52.78
	139	49.49
	140	51.9
	141	52.64
	142	46.02
	143	51.7
	144	43.63
	145	59.19
	146	61.51

## Sheet: Fig 6 D
	WT			hop1Δ			hop1-HORMA∆			hop1-only-HORMA
	nucleus #	Hei10 foci		nucleus #	Hei10 foci		nucleus #	Hei10 foci		nucleus #	Hei10 foci
	1	24		1	18		1	14		1	15
	2	22		2	12		2	19		2	13					WT			hop1Δ			hop1-HORMA∆			hop1-only-HORMA
	3	21		3	18		3	17		3	13				Number of values	112			42			38			31
	4	20		4	17		4	17		4	13
	5	23		5	21		5	12		5	13				Minimum	18			12			12			10
	6	23		6	15		6	15		6	14				Maximum	29			21			22			20
	7	21		7	17		7	19		7	13				Range	11			9			10			10
	8	21		8	17		8	15		8	15
	9	19		9	16		9	16		9	12				Mean	22.21			16.67			16.89			14.1
	10	21		10	17		10	19		10	12				Std. Deviation	2.48			1.734			2.649			2.638
	11	21		11	18		11	15		11	16				Std. Error of Mean	0.2344			0.2676			0.4297			0.4737
	12	24		12	17		12	13		12	13
	13	25		13	16		13	12		13	14
	14	25		14	16		14	17		14	15
	15	24		15	16		15	13		15	18
	16	22		16	16		16	20		16	10
	17	29		17	16		17	19		17	17
	18	27		18	17		18	16		18	11
	19	26		19	13		19	18		19	12
	20	25		20	13		20	16		20	14
	21	27		21	18		21	22		21	12
	22	25		22	18		22	16		22	12
	23	24		23	15		23	20		23	12
	24	23		24	19		24	21		24	10
	25	22		25	18		25	20		25	15
	26	21		26	17		26	13		26	13
	27	21		27	16		27	15		27	14
	28	18		28	18		28	15		28	20
	29	23		29	16		29	18		29	18
	30	25		30	18		30	20		30	20
	31	25		31	18		31	20		31	18
	32	26		32	17		32	16
	33	27		33	18		33	20
	34	24		34	18		34	20
	35	22		35	18		35	16
	36	24		36	17		36	15
	37	22		37	19		37	16
	38	20		38	16		38	17
	39	22		39	15
	40	22		40	16
	41	22		41	14
	42	18		42	15
	43	24
	44	24
	45	21
	46	25
	47	20
	48	19
	49	23
	50	19
	51	22
	52	21
	53	25
	54	20
	55	21
	56	24
	57	19
	58	26
	59	24
	60	18
	61	19
	62	22
	63	22
	64	22
	65	21
	66	21
	67	20
	68	25
	69	18
	70	24
	71	21
	72	22
	73	23
	74	21
	75	22
	76	24
	77	18
	78	20
	79	18
	80	20
	81	26
	82	22
	83	20
	84	23
	85	22
	86	22
	87	20
	88	19
	89	22
	90	22
	91	19
	92	22
	93	25
	94	18
	95	23
	96	19
	97	23
	98	25
	99	22
	100	25
	101	19
	102	23
	103	20
	104	27
	105	22
	106	24
	107	25
	108	25
	109	18
	110	24
	111	18
	112	20

## Sheet: Fig 8 A
	WT			hop1-SCD			hop1-DCT			hop1-K14R			hop1-K259R
	nucleus #	Total SC length		nucleus #	Total SC length		nucleus #	Total SC length		nucleus #	Total SC length		nucleus #	Total SC length
	1	54.261		1	72.235		1	64.97		1	60.58		1	58.11
	2	49.397		2	71.45		2	70.79		2	60.39		2	67.76					WT			hop1-SCD			hop1-CTD			hop1-K14R			hop1-K259R
	3	47.104		3	65.764		3	71.66		3	66.91		3	71.54				Number of values	146			54			49			53			45
	4	54.817		4	75.79		4	61.04		4	61.45		4	56.39
	5	53.22		5	65.23		5	71.11		5	66.53		5	59.47				Minimum	38.16			53.77			55.21			58.3			51.49
	6	53.924		6	54.5		6	60.79		6	69.98		6	70.26				Maximum	65.09			75.79			85.51			76.1			78.75
	7	55.465		7	63.94		7	66.11		7	76.1		7	58.47				Range	26.93			22.02			30.3			17.8			27.26
	8	59.955		8	59.47		8	62.54		8	69.85		8	60.69
	9	59.546		9	63.41		9	68.58		9	69.09		9	59.05				Mean	52.12			65.07			69.21			65.08			64.51
	10	55.529		10	60.28		10	65.84		10	68.6		10	62.64				Std. Deviation	5.1			5.659			7.04			4.105			6.476
	11	52.509		11	60.41		11	65.82		11	72.63		11	57.69				Std. Error of Mean	0.4221			0.7701			1.006			0.5638			0.9653
	12	54.299		12	60.81		12	61.63		12	67.54		12	64.33
	13	61.194		13	63.72		13	55.21		13	70.36		13	74.12
	14	52.291		14	61.25		14	57.11		14	64.1		14	78.75
	15	50.331		15	73.48		15	56.44		15	63.36		15	72.76
	16	50.928		16	71.28		16	62.49		16	62.78		16	74.23
	17	48.546		17	68.62		17	59.48		17	62.82		17	61.37
	18	46.386		18	64.48		18	63.84		18	58.3		18	51.49
	19	56.752		19	65.21		19	68.74		19	65.13		19	69.88
	20	50.114		20	63.81		20	66.87		20	63.36		20	69.02
	21	50.217		21	63.83		21	68.08		21	63.21		21	73.51
	22	51.551		22	66.1		22	70.56		22	67.18		22	66.64
	23	52.902		23	68.41		23	75.68		23	64.77		23	66.97
	24	50.533		24	66.1		24	71.92		24	67.09		24	61.26
	25	54.394		25	66.82		25	80.24		25	64.89		25	60.19
	26	46.962		26	67.68		26	73.55		26	65.69		26	59.11
	27	51.906		27	62.87		27	70.87		27	63.86		27	69.82
	28	58.219		28	72.11		28	72.17		28	60.17		28	67.27
	29	57.637		29	64.81		29	72.12		29	59.13		29	69.35
	30	52.064		30	75.51		30	66.93		30	63.6		30	66.54
	31	55.505		31	68.08		31	71.55		31	62.1		31	68.36
	32	53.021		32	65.31		32	83.58		32	63.06		32	72.36
	33	55.618		33	71.92		33	69.16		33	63.55		33	65.68
	34	52.783		34	75.11		34	80.59		34	62.6		34	56.85
	35	56.724		35	73.99		35	81.82		35	61.17		35	68.41
	36	52.946		36	62.71		36	78.41		36	60.12		36	55.26
	37	65.09		37	72.13		37	61.24		37	64.42		37	62.52
	38	57.002		38	57.71		38	65.05		38	61.7		38	75.07
	39	53.253		39	56.32		39	66.48		39	65.24		39	53.42
	40	52.7		40	74.21		40	85.51		40	68.61		40	62.89
	41	56.935		41	60.21		41	80.11		41	63.87		41	58.87
	42	52.223		42	58.86		42	72.59		42	76.07		42	59.36
	43	51.133		43	63.78		43	65.56		43	69.31		43	57.31
	44	51.072		44	60.88		44	69.01		44	61.47		44	63.66
	45	57.629		45	62.42		45	78.53		45	62.35		45	64.25
	46	53.69		46	56.35		46	69.85		46	73.1
	47	53.712		47	53.77		47	68.99		47	67.11
	48	53.91		48	66.29		48	68.17		48	69.43
	49	59.564		49	69.62		49	71.91		49	60.1
	50	54.761		50	66.53					50	64.72
	51	58.221		51	61.47					51	66.6
	52	56.562		52	58.31					52	60.4
	53	56.959		53	59.58					53	62.66
	54	58.922		54	58.74
	55	47.042
	56	48.64
	57	46.023
	58	46.93
	59	44.68
	60	47.75
	61	54.45
	62	52.46
	63	59.24
	64	54.32
	65	49.24
	66	58.91
	67	45.91
	68	59.53
	69	63.06
	70	60.96
	71	44.94
	72	50.66
	73	48.41
	74	41.65
	75	41.01
	76	55.36
	77	45.62
	78	38.16
	79	50.39
	80	43.19
	81	45.48
	82	47.62
	83	43.44
	84	56.44
	85	44.58
	86	44.21
	87	46.84
	88	48.13
	89	49.81
	90	47.07
	91	58.4
	92	50.4
	93	47.23
	94	63.54
	95	58.17
	96	51.76
	97	52.96
	98	45.85
	99	52.92
	100	53.83
	101	57.54
	102	56.02
	103	50.33
	104	50.85
	105	44.76
	106	48.62
	107	49.95
	108	48.94
	109	53.61
	110	55.89
	111	50.4
	112	61.97
	113	47.05
	114	51.13
	115	53.43
	116	50.93
	117	49.43
	118	52.44
	119	45.49
	120	55.34
	121	49.56
	122	60.08
	123	46.75
	124	41.1
	125	51.29
	126	51.51
	127	52.78
	128	53.6
	129	48.37
	130	56.99
	131	54.11
	132	50.44
	133	55.8
	134	56.6
	135	51.42
	136	52.44
	137	43.13
	138	52.78
	139	49.49
	140	51.9
	141	52.64
	142	46.02
	143	51.7
	144	43.63
	145	59.19
	146	61.51

[truncated: 9 more sheets: Fig 8 B-D WT, Fig 8 B-D hop1-SCD, Fig 8 B-D hop1-CTD, Fig 8 B-D hop1-K14R, Fig 8 B-D and S6 F  hop1-K259R, Fig 8 E, Fig S2 A, Fig S2 B, Fig S5 A]
